# Supplementary material for: The Vitamin D Serum Levels in Pregnant Women Affected by COVID-19: A Systematic Review and Meta-Analysis
Source: Nutrients. 2023 May 31;15(11):2588. doi: 10.3390/nu15112588 (PMC10255765; doi:10.3390/nu15112588)
Supplement: Supplementary file 1 [file nutrients-15-02588-s001.zip]

Archive with 1 entries (1 files):
- nutrients-2408234-supplementary.pdf
